# Supplementary material for: Interfacial Dzyaloshinskii-Moriya interaction arising from rare-earth orbital magnetism in insulating magnetic oxides
Source: Nat Commun. 2020 Feb 27;11:1090. doi: 10.1038/s41467-020-14924-7 (PMC7046643; doi:10.1038/s41467-020-14924-7)
Supplement: Supplementary file 2 — Source Data [file 41467_2020_14924_MOESM2_ESM.xlsx]

## Sheet: Figure 1g
tTmIG	M/A	error bar M/A*
nm	emu/cm2	emu/cm2
2.4	17.5	12.5
3.6	25	12.5
5	30	12.5
6	44.025	12.5
12	136.25	18.75
24	252	18.75
15	147.5	18.75
21	222.5	18.75
*Source of uncertainty is the nose level of the vibrating sample magnetometer

## Sheet: Figure 3c
1/t	D	error bar D*	Magnetisation per Area, M/A	error M/A	Domain Wall Width Δ	error Δ	DMI Effective Field, HD	error HD
nm-1	mJ/m2	mJ/m2	emu/cm2	emu/cm2	nm	nm	Oe	Oe
1	0.00743	0.0015	17.5	12.5	6.06504	1.34211	70	3.1
0.45455	0.00525	0.00114	25	12.5	7.70164	1.3055	60	3.1
0.27778	0.00347	0.000672494	30	12.5	8.84869	1.33398	47	3.1
0.21739	0.00519	0.000874723	44.025	12.5	13.5626	1.80536	40	3.1
0.09434	0.00136	0.000743042	136.25	18.75	55.5537	8.31524	1.9	1.2
0.04425	0.000779073	0.00131	252	18.75	116.449	19.5667	0.6	1
*A single measurement was made and errors were propagated from measured quantities M/A, Δ, and HD at each thickness.

## Sheet: Figure 3d
1/t	χ Measurement 1	χ Measurement 2	χ Measurement 3	χ Measurement 4	χ Measurement 5	χ Measurement 6	χ Average	χ Standard Error
nm-1	Oe per 1011 A/m2	Oe per 1011 A/m2	Oe per 1011 A/m2	Oe per 1011 A/m2	Oe per 1011 A/m2	Oe per 1011 A/m2	Oe per 1011 A/m2	Oe per 1011 A/m2
1	18.5	14.5	17.9	13.2	17.5	13.3	15.8167	0.901978
0.45455	10.9	13.5	10.5	13.2	12.7	-	12.16	0.548161
0.21739	10.1	1.5	5.8	1.3	-	-	4.675	1.80568
0.09434	1.3	0.97	1.3	0.51	0.34	-	0.884	0.177687
0.04425	0.67	0.103	0.19	0.57	-	-	0.38325	0.120672

## Sheet: Figure 6a
T	HD Measurement 1	HD Measurement 2	HD Measurement 3	HD Average	HD Standard Error
Kelvin	Oe	Oe	Oe	Oe	Oe
231	150.4	95.3	165.7	137.133	17.455
257	142.6	100.4	103.9	115.633	11.04
273	80.7	132.6	85.1	99.4667	13.5663
293	88.6	116.7	80.5	95.2667	8.95598
316	72.6	90.5	75.9	79.6667	4.49057
335	60.8	50.9	75.5	62.4	5.83495
352	35.4	40.6	72.8	49.6	9.55033

## Sheet: Figure 6b
T	HD Measurement 1	HD Measurement 2	HD Measurement 3	HD Average	HD Standard Error
Kelvin	Oe	Oe	Oe	Oe	Oe
229	40.9	83.6	80.9	68.4667	11.272
257	87.9	50.1	82.4	66.25	9.32421
273	80.9	47.1	50.8	59.6	8.73931
295	24.3	68.2	75.9	56.1333	13.122
310	68.4	31.4	41.9	47.2333	8.98868
330	55.6	25.9	27.6	36.3667	7.86219
355	12.2	44.8	33.9	28.5	7.82318
